# Supplementary material for: Performance of Artificial Intelligence Models Designed for Automated Estimation of Age Using Dento-Maxillofacial Radiographs—A Systematic Review
Source: Diagnostics (Basel). 2024 May 22;14(11):1079. doi: 10.3390/diagnostics14111079 (PMC11172066; doi:10.3390/diagnostics14111079)
Supplement: Supplementary file 1 [file diagnostics-14-01079-s001.zip]

Archive with 1 entries (1 files):
- diagnostics-2977440-supplementary.pdf
